# Supplementary material for: Current Features of Aortic Graft and Endograft Infections: A Single-Centre Study of 37 Patients on the Effects of Medical and Surgical Treatment
Source: J Clin Med. 2026 Jun 27;15(13):5019. doi: 10.3390/jcm15135019 (PMC13363044; doi:10.3390/jcm15135019)
Supplement: Supplementary file 1 [file jcm-15-05019-s001.zip]

Archive with 1 entries (1 files):
- jcm-4351082-supplementary.pdf
